# Supplementary material for: A Retrospective Study of Clinical and Genetic Features in a Long-Term Cohort of Mexican Children with Alagille Syndrome
Source: Int J Mol Sci. 2025 Aug 6;26(15):7626. doi: 10.3390/ijms26157626 (PMC12347795; doi:10.3390/ijms26157626)
Supplement: Supplementary file 1 [file ijms-26-07626-s001.zip]

Archive with 1 entries (1 files):
- ijms-3716672-supplementary.pdf
